# Supplementary material for: The interplay of seizures-induced axonal sprouting and transcription-dependent Bdnf repositioning in the model of temporal lobe epilepsy
Source: PLoS One. 2021 Jun 4;16(6):e0239111. doi: 10.1371/journal.pone.0239111 (PMC8177504; doi:10.1371/journal.pone.0239111)
Supplement: S1 File — (XLSX) [file pone.0239111.s005.xlsx]

## Sheet: Clinical correlates_Fig.2
	Animal ID	% of nuclei with Bdnf loci on the perifery	N	Standard error calculated from binomial distribution	sprouting level ImageJ	The subjective sprouting level	seizures level	ruffling of fur	forelimb tonus	body/head tremor	loosing of posture	inactivity	agression
1B	I blue	43	39	3.09175	2	2	2	0	0	3	2	1	1
1C	I black	53	13	1.79953	0	0	5	1	0	4	3	0	0
1G	I green	29	7	1.20054	4	4	5	1	0	1	0	1	1
2B	II blue	29	21	2.0794	2	2	5	0	1	2	2	1	0
2C	II black	53	15	1.933	1	2	4	0	0	1	1	0	0
2G	II green	55	20	2.22486	3	3	5	0	3	3	0	0	1
3G	III green	65	20	2.13307	0	0	2	0	1	2	0	1	0
3R	III red	33	12	1.62886	1	2	5	2	6	4	0	7	0
4G	IV green	24	43	2.80057	4	4	5	1	2	5	0	1	3
4R	IV red	50	16	2	1	1	2	1	0	2	1	1	1
animal ID	1B	1C	1G	2B	2C	2G	3G	3R	4G	4R
seizures (0-5)	2	5	5	5	4	5	2	5	5	2
% of nuclei with Bdnf at the perifery	43	53	29	29	53	55	65	33	24	50
sprouting level (0-4)	2	0	4	2	1	3	0	1	4	1
ruffling of fur (0-2)	0	1	1	0	0	0	0	2	1	1
forelimb tonus (0-6)	0	0	0	1	0	3	1	6	2	0
body/head tremor (0-5)	3	4	1	2	1	3	2	4	5	2
loss of posture (0-4)	2	3	0	2	1	0	0	0	0	1
inactivity (0-9)	1	0	1	1	0	0	1	7	1	1
agression (0-3)	1	0	1	0	0	1	0	0	3	1
the mean synaptoporin intensity scale (0-255 grey scale)	level of sprouting			Animal ID	selected area in pixels	the mean synaptoporin intensity	the sprouting level
0 to 4	0			1B	10207.2	10.127	2
5 to 9	1			2B	10009.4	11.571	2
10 to 15	2			1G	9940.67	30.554	4
16-20	3			2G	10325.9	16.044	3
above 21	4			3G	10197.4	4.345	0
				4G	10523.7	25.694	4
				1C	10276.7	4.198	0
				2C	10506.3	5.151	1
				3R	9447.58	5.674	1
				4R	10484.1	5.444	1
Level of seizures
	% of animals
0	0
1	0
2	0.3
3	0
4	0.1
5	0.6
Sprouting level	% of animals
0	0.2
1	0.3
2	0.2
3	0.1
4	0.2
Sprouting level	% of nuclei with Bdnf loci on the perifery
2	43
0	53
4	29
2	29
1	53
3	55
0	65
1	33
4	24
1	50
Correlation: The sprouting level Image J vs % of nuclei with Bdnf loci on the perifery
(Pearson R= -0.6747943402484425, p-value= 0.03230502682762817)
Correlation: The subjective Sprouting vs % of nuclei with Bdnf loci on the perifery
(Pearson R= -0.7086823744896321, p-value= 0.02177595135907097)
Correlation: The Sprouting level Image J vs agression
(Pearson R=0.7460317460317462, p-value= 0.01321972976110183
Correlation: % of nuclei with Bdnf loci on the perifery vs Seizures
(Pearson R= -0.5272596866202862, p-value= 0.11731880152677869)
Correlation: The sprouting level vs Seizures
(Pearson R= 0.4259177099999599, p-value= 0.2197183529541219)

## Sheet: RT-PCR
	Data Actinomycin D
	DMSO	2.10238	1.68691	3.83949	4.02509	4.1771
	cLTP	9.37753	8.1169	13.9262	12.3066	17.9019
	ActD_DMSO	0.778489	1.79981	1.47015	1.93604	1.8704
	ActD_cLTP	1.28773	0.239507	2.09386	1.968	1.50926
												Kruskal - Wallis group comperision	One Sample t-test	One Sample t-test	One Sample t-test	Welch Two Sample t-test	Welch Two Sample t-test	Welch Two Sample t-test
	normalization to control						Average	SD	SEM
	DMSO	1	1	1	1	1	1	0	0			Kruskal Result (statistic=15.117449069973421, pvalue=0.0017189821355067414)	DMSO vs cLTP	DMSO vs ACT_DMSO	DMSO vs ACT_cLTP	cLTP vs ACT_DMSO	cLTP vs ACT_cLTP	ACT_DMSO vs ACT_cLTP
	cLTP	4.46042	4.8117	3.62711	3.05748	4.28573	4.04849	0.701451	0.313698				p-value = 0.0006278	p-value = 0.0263	p-value = 0.002354	p-value = 9.965e-05	p-value = 0.0001765	p-value = 0.4658
	ActD_DMSO	0.370288	1.06693	0.382901	0.480991	0.447774	0.549777	0.292681	0.130891				***	*	**	***	***	ns
	ActD_cLTP	0.612509	0.14198	0.54535	0.488932	0.361318	0.430018	0.185581	0.0829942
	Data TSA
	DMSO	2.10238	1.87208	1.68691	0.800679	1.27587
	cLTP	9.37753	6.89755	8.1169	6.70614	8.76581
	TSA DMSO	2.12901	2.75876	2.70342	2.06988	2.69217
	TSA cLTP	9.37753	9.82036	7.98744	5.32765	5.18472
												Kruskal - Wallis group comperision	One Sample t-test	One Sample t-test	One Sample t-test	Welch Two Sample t-test	Welch Two Sample t-test	Welch Two Sample t-test
	normalization to control						Average	SD	SEM
	DMSO	1	1	1	1	1	1	0	0			Kruskal Result (statistic=13.527079646017716, pvalue=0.003624945565243661)	DMSO vs cLTP	DMSO vs TSA_DMSO	DMSO vs TSA_cLTP	cLTP vs TSA_DMSO	cLTP vs TSA_cLTP	TSA_DMSO vs TSA_cLTP
	cLTP	4.46042	3.68444	4.8117	8.37557	6.87047	5.64052	1.92997	0.863108				p-value = 0.005782	p-value = 0.04917	p-value = 0.00085	p-value = 0.008587	p-value = 0.5544	p-value = 0.0005464
	TSA_DMSO	1.01266	1.47364	1.60259	2.58516	2.11007	1.75682	0.605947	0.270988				**	*	***	**	ns	***
	TSA_cLTP	4.46042	5.24571	4.73495	6.65391	4.06368	5.03174	1.0036	0.448824
	Data Romidepsin
	DMSO	0.965087	1.02428	1.7539	8.31624
	cLTP	5.0696	6.20686	8.07604	16.2312
	Romidepsin_DMSO	0.980309	0.935558	3.23077	0.860767
	Romidepsin_cLTP	2.88003	2.78514	4.3867	1.50867
												Kruskal - Wallis group comperision	One Sample t-test	One Sample t-test	One Sample t-test	Welch Two Sample t-test	Welch Two Sample t-test	Welch Two Sample t-test
	normalization to control						Average	SD	SEM				DMSO vs cLTP	DMSO vs ROM_DMSO	DMSO vs ROM_cLTP	cLTP vs ROM_DMSO	cLTP vs ROM_cLTP	ROM_DMSO vs ROM_cLTP
	DMSO	1	1	1	1		1	0	0			Kruskal Result (statistic=11.440298507462687, pvalue=0.00956840148897987)	p-value = 0.02998	p-value = 0.912	p-value = 0.0111	p-value = 0.02191	p-value = 0.1093	p-value = 0.01684
	cLTP	5.253	6.05975	4.60462	1.95175		5.30579	1.77952	0.88976				*	ns	*	*	ns	*
	Romidepsin_DMSO	1.01577	0.913383	1.84205	0.103504		1.25707	0.711005	0.355502
	Romidepsin_cLTP	2.98422	2.71913	2.50111	0.181412		2.73482	1.2919	0.645948

## Sheet: ACT D_ BDNF_FISH _Chi-square
Contingency table
	Number of BDNF alleles on the nuclear border (<350 nm)	Rest (>350nm)	% of BDNF alleles on the nuclear border	% rest	Standard error calculated from binomial distribution
DMSO	110	34	76.39	23.61	5.09618
cLTP	107	63	62.94	37.06	6.29716
ACT D_DMSO	112	32	77.78	22.22	4.98863
ACT D_cLTP	121	24	83.45	16.56	4.47499
	Chi-square, group comparision
	P value and statistical significance
	Test	Chi-square
	Chi-square, df	19,21, 3
	P value	0.0002
	P value summary	***
	One- or two-sided	NA
	Statistically significant (P < 0.05)?	Yes
	Data analyzed
	Number of rows	2
	Number of columns	4
	DMSO vs cLTP
	P value and statistical significance
	Test	Fisher's exact test
	P value	0.0104
	P value summary	*
	One- or two-sided	Two-sided
	Statistically significant (P < 0.05)?	Yes
	Data analyzed	DMSO	cLTP	Total
	Row 1	110	107	217
	rest	34	63	97
	Total	144	170	314
	Percentage of column total	DMSO	cLTP
	Row 1	76,39%	62,94%
	rest	23,61%	37,06%
	DMSO vs ACT_DMSO
	Test	Fisher's exact test
	P value	0.8886
	P value summary	ns
	One- or two-sided	Two-sided
	Statistically significant (P < 0.05)?	No
	Data analyzed	DMSO	ACT_DMSO	Total
	Row 1	110	112	222
	rest	34	32	66
	Total	144	144	288
	Percentage of column total	DMSO	ACT_DMSO
	Row 1	76,39%	77,78%
	rest	23,61%	22,22%
	DMSO vs ACT_cLTP
	Test	Fisher's exact test
	P value	0.1442
	P value summary	ns
	One- or two-sided	Two-sided
	Statistically significant (P < 0.05)?	No
	Data analyzed	DMSO	ACT_cLTP	Total
	Row 1	110	121	231
	rest	34	24	58
	Total	144	145	289
	Percentage of column total	DMSO	ACT_cLTP
	Row 1	76,39%	83,45%
	rest	23,61%	16,55%
	ACT_DMSO vs ACT_cLTP
	Test	Fisher's exact test
	P value	0.237
	P value summary	ns
	One- or two-sided	Two-sided
	Statistically significant (P < 0.05)?	No
	Data analyzed	ACT_DMSO	ACT_cLTP	Total
	Row 1	112	121	233
	rest	32	24	56
	Total	144	145	289
	Percentage of column total	ACT_DMSO	ACT_cLTP
	Row 1	77,78%	83,45%
	rest	22,22%	16,55%
	cLTP vs ACT_cLTP
	Test	Fisher's exact test
	P value	<0,0001
	P value summary	***
	One- or two-sided	Two-sided
	Statistically significant (P < 0.05)?	Yes
	Data analyzed	cLTP	ACT_cLTP	Total
	Row 1	107	121	228
	rest	63	24	87
	Total	170	145	315
	Percentage of column total	cLTP	ACT_cLTP
	Row 1	62,94%	83,45%
	rest	37,06%	16,55%
	cLTP vs ACT_DMSO
	P value and statistical significance
	Test	Fisher's exact test
	P value	0.0046
	P value summary	**
	One- or two-sided	Two-sided
	Statistically significant (P < 0.05)?	Yes
	Data analyzed	cLTP	ACT_DMSO	Total
	Row 1	107	112	219
	rest	63	32	95
	Total	170	144	314
	Percentage of column total	cLTP	ACT_DMSO
	Row 1	62,94%	77,78%
	rest	37,06%	22,22%

## Sheet: TSA _ BDNF_FISH _Chi-square
Contingency
	Number of BDNF alleles on the nuclear border (<350 nm)	Rest (>350 nm)	% BDNF alleles on the nuclear border	% rest	Standard error calculated from binomial distribution
DMSO	110	34	76.39	23.61	5.09618
cLTP	107	63	62.94	37.06	6.29716
TSA_DMSO	79	47	62.69	48.37	5.42908
TSA_cLTP	63	64	54.93	45.07	5.32861
	Chi-square, group comparision
	P value and statistical significance
	Test	Chi-square
	Chi-square, df	14,87, 3
	P value	0.0019
	P value summary	**
	One- or two-sided	NA
	Statistically significant (P < 0.05)?	Yes
	Data analyzed
	Number of rows	2
	Number of columns	4
	DMSO vs cLTP
	Test	Fisher's exact test
	P value	0.0104
	P value summary	*
	One- or two-sided	Two-sided
	Statistically significant (P < 0.05)?	Yes
	Data analyzed	DMSO	cLTP	Total
	Row 1	110	107	217
	rest	34	63	97
	Total	144	170	314
	Percentage of column total	DMSO	cLTP
	Row 1	76,39%	62,94%
	rest	23,61%	37,06%
	DMSO vs TSA_DMSO
	Test	Fisher's exact test
	P value	0.0167
	P value summary	*
	One- or two-sided	Two-sided
	Statistically significant (P < 0.05)?	Yes
	Data analyzed	DMSO	DMSO TSA	Total
	Row 1	110	79	189
	rest	34	47	81
	Total	144	126	270
	Percentage of column total	DMSO	DMSO TSA
	Row 1	76,39%	62,70%
	rest	23,61%	37,30%
	DMSO vs TSA_cLTP
	Test	Fisher's exact test
	P value	0.0002
	P value summary	***
	One- or two-sided	Two-sided
	Statistically significant (P < 0.05)?	Yes
	Data analyzed	DMSO	cLTP TSA	Total
	Row 1	110	78	188
	rest	34	64	98
	Total	144	142	286
	Percentage of column total	DMSO	cLTP TSA
	Row 1	76,39%	54,93%
	rest	23,61%	45,07%
	TSA_DMSO vs TSA_cLTP
	Test	Fisher's exact test
	P value	0.2154
	P value summary	ns
	One- or two-sided	Two-sided
	Statistically significant (P < 0.05)?	No
	Data analyzed	DMSO TSA	cLTP TSA	Total
	Row 1	79	78	157
	rest	47	64	111
	Total	126	142	268
	Percentage of column total	DMSO TSA	cLTP TSA
	Row 1	62,70%	54,93%
	rest	37,30%	45,07%
	cLTP vs TSA_cLTP
	Test	Fisher's exact test
	P value	0.1659
	P value summary	ns
	One- or two-sided	Two-sided
	Statistically significant (P < 0.05)?	No
	Data analyzed	cLTP	cLTP TSA	Total
	Row 1	107	78	185
	rest	63	64	127
	Total	170	142	312
	Percentage of column total	cLTP	cLTP TSA
	Row 1	62,94%	54,93%
	rest	37,06%	45,07%
	cLTP vs TSA_DMSO
	Test	Fisher's exact test
	P value	>0,9999
	P value summary	ns
	One- or two-sided	Two-sided
	Statistically significant (P < 0.05)?	No
	Data analyzed	cLTP	DMSO TSA	Total
	Row 1	107	79	186
	rest	63	47	110
	Total	170	126	296
	Percentage of column total	cLTP	DMSO TSA
	Row 1	62,94%	62,70%
	rest	37,06%	37,30%

## Sheet: ROM_BDNF_FISH_Chi-square
Contingency
	Number of BDNF alleles on the nuclear border (<350 nm)	Rest (>350 nm)	% BDNF alleles on the nuclear border	% rest	Standard error calculated from binomial distribution
DMSO	370	102	78.39	21.61	8.94187
cLTP	207	91	69.46	30.54	7.95096
ROM_DMSO	285	89	76.2	23.8	8.2359
ROM_cLTP	237	135	63.71	36.29	9.27401
	Chi-square, group comparision
	P value and statistical significance
	Test	Chi-square
	Chi-square, df	26,58, 3
	P value	<0,0001
	P value summary	***
	One- or two-sided	NA
	Statistically significant (P < 0.05)?	Yes
	Data analyzed
	Number of rows	2
	Number of columns	4
	DMSO vs cLTP
	Test	Fisher's exact test
	P value	0.0063
	P value summary	**
	One- or two-sided	Two-sided
	Statistically significant (P < 0.05)?	Yes
	Data analyzed	DMSO	cLTP	Total
	Row 1	370	207	577
	rest	102	91	193
	Total	472	298	770
	Percentage of column total	DMSO	cLTP
	Row 1	78,39%	69,46%
	rest	21,61%	30,54%
	DMSO vs ROM_DMSO
	Test	Fisher's exact test
	P value	0.4573
	P value summary	ns
	One- or two-sided	Two-sided
	Statistically significant (P < 0.05)?	No
	Data analyzed	DMSO	ROM_DMSO	Total
	Row 1	370	285	655
	rest	102	89	191
	Total	472	374	846
	Percentage of column total	DMSO	ROM_DMSO
	Row 1	78,39%	76,20%
	rest	21,61%	23,80%
	DMSO vs ROM_cLTP
	Test	Fisher's exact test
	P value	<0,0001
	P value summary	***
	One- or two-sided	Two-sided
	Statistically significant (P < 0.05)?	Yes
	Data analyzed	DMSO	ROM_cLTP	Total
	Row 1	370	237	607
	rest	102	135	237
	Total	472	372	844
	Percentage of column total	DMSO	ROM_cLTP
	Row 1	78,39%	63,71%
	rest	21,61%	36,29%
	ROM_DMSO vs ROM_cLTP
	Test	Fisher's exact test
	P value	0.0002
	P value summary	***
	One- or two-sided	Two-sided
	Statistically significant (P < 0.05)?	Yes
	Data analyzed	ROM_DMSO	ROM_cLTP	Total
	Row 1	285	237	522
	rest	89	135	224
	Total	374	372	746
	Percentage of column total	ROM_DMSO	ROM_cLTP
	Row 1	76,20%	63,71%
	rest	23,80%	36,29%
	cLTP vs ROM_cLTP
	Test	Fisher's exact test
	P value	0.1193
	P value summary	ns
	One- or two-sided	Two-sided
	Statistically significant (P < 0.05)?	No
	Data analyzed	cLTP	ROM_cLTP	Total
	Row 1	207	237	444
	rest	91	135	226
	Total	298	372	670
	Percentage of column total	cLTP	ROM_cLTP
	Row 1	69,46%	63,71%
	rest	30,54%	36,29%
	cLTP vs ROM_DMSO
	Test	Fisher's exact test
	P value	0.054
	P value summary	ns
	One- or two-sided	Two-sided
	Statistically significant (P < 0.05)?	No
	Data analyzed	cLTP	ROM_DMSO	Total
	Row 1	207	285	492
	rest	91	89	180
	Total	298	374	672
	Percentage of column total	cLTP	ROM_DMSO
	Row 1	69,46%	76,20%
	rest	30,54%	23,80%
